# Supplementary material for: Rationally-engineered reproductive barriers using CRISPR & CRISPRa: an evaluation of the synthetic species concept in Drosophila melanogaster
Source: Sci Rep. 2018 Sep 3;8:13125. doi: 10.1038/s41598-018-31433-2 (PMC6120925; doi:10.1038/s41598-018-31433-2)
Supplement: Supplementary file 2 — Supplementary Dataset 1 [file 41598_2018_31433_MOESM2_ESM.zip]

Archive with 5 entries (5 files):
- Vectors.zip
- Supplementary Data 3.xlsx
- Supplementary Primers.xlsx
- Supplementary Data 2.xlsx
- Supplementary Data 1.xlsx
