# Supplementary material for: Rationally-engineered reproductive barriers using CRISPR & CRISPRa: an evaluation of the synthetic species concept in Drosophila melanogaster
Source: Sci Rep. 2018 Sep 3;8:13125. doi: 10.1038/s41598-018-31433-2 (PMC6120925; doi:10.1038/s41598-018-31433-2)
Supplement: Supplementary file 2 — Supplementary Dataset 1 [file 41598_2018_31433_MOESM2_ESM.zip › Supplementary Data 3.xlsx]

## Sheet: CRISPRa-Data
SUPPLEMENTARY DATA 3
% SURVIVAL CALCULATED FROM F1 PROGENY NUMBERS
↓GAL4 gRNA→	EVE	EN	RAD51	HAIRY1	REAPER1	REAPER2	HID1	HID2	DPP1	DPP2	DPP3	DPP4	DPP5
TUBULIN	0	1.23457	89.8734	100	93.7269	94.3662	0	0	85.7143	5.12821	78.75	43.8596	54.4
TUBULIN 25°C	0	0	86.5672	89.5522	87.8788	93.4426	0	0	22.449	0	0	0	0
TUBULIN 29°C	0	0	8.95522	81.6901	0	100	0	0	0	0	0	0	0
HOW	0	81.0345	95.1691	100	x	x	91.5888	x	x	100	x	x	x
SPALT	1.85185	100	100	100	84.3373	100	96.5854	100	100	100	100	93.2584	93.4132
3.1LSP2	97.6744	100	100	100	99.4413	x	100	100	98.5915	x	100	100	100
DPP	0	100	100	100	97.3684	100	82.4242	100	100	100	100	100	81.9277
HH	0	100	100	95.7447	100	100	100	100	100	99.4475	99.5633	100	100
PNR	22.5806	100	100	100	100	x	100	97.4359	100	100	84.507	96.2406	87.0748
TWIST	0	100	89.899	100	100	x	89.4737	88.8889	100	95.1872	100	100	99.0654
C96	0	100	100	100	x	100	x	x	100	100	x	77.0642	62
CONTROL CRISPRa
↓GAL4 no gRNA→	dCAS9-VPR+GAL4/TOTAL (dCAS9+Balancer)	% survival of dCAS9-VPR + TUB-GAL4
TUBULIN	69/96	100
TUBULIN 25°C	84/144	100
TUBULIN 29°C	45/57	100
<80% SURVIVAL
<25% SURVIVAL
0% SURVIVAL
100% SURVIVAL
x = Cross not performed
