# Supplementary material for: Rationally-engineered reproductive barriers using CRISPR & CRISPRa: an evaluation of the synthetic species concept in Drosophila melanogaster
Source: Sci Rep. 2018 Sep 3;8:13125. doi: 10.1038/s41598-018-31433-2 (PMC6120925; doi:10.1038/s41598-018-31433-2)
Supplement: Supplementary file 2 — Supplementary Dataset 1 [file 41598_2018_31433_MOESM2_ESM.zip › Supplementary Primers.xlsx]

## Sheet: Sheet1
Name	Description	Forward (5'-3')	Reverse (5'-3')
gRNA-DPP1	Cloning into PCFD3	GTCGTCTGCAGCGGCGGTAGCTG	AAACCAGCTACCGCCGCTGCAGAC
gRNA-DPP2	Cloning into PCFD3	GTCGTAAGCGACGTCTGCAGCGG	AAACCCGCTGCAGACGTCGCTTAC
gRNA-DPP3	Cloning into PCFD3	GTCGAAGTACGCATTGCGATGAGT	AAACACTCATCGCAATGCGTACTT
gRNA-DPP4	Cloning into PCFD3	GTCGCTTCATTCGCATTTTGGTAG	AAACCTACCAAAATGCGAATGAAG
gRNA-DPP5	Cloning into PCFD3	GTCGCTTGCGTGAATGATATGAG	AAACCTCATATCATTCACGCAAGC
gRNA-ENGRAILED	Cloning into PCFD3	GTCGTGAACAGACGTGCGTGT	AAACACACGCACGTCTGTTCAC
gRNA-EVE	Cloning into PCFD3	GTCGATCGTGCGGTGCTGAGAG	AAACCTCTCAGCACCGCACGAT
gRNA-HAIRY	Cloning into PCFD3	GTCGATTGATCGACAGGTTCGT	AAACACGAACCTGTCGATCAAT
gRNA-HID1	Cloning into PCFD3	GTCGCACATGCACGTGCATGA	AAACTCATGCACGTGCATGTGC
gRNA-HID2	Cloning into PCFD3	GTCGCATGCACGTGCATGAAGG	AAACCCTTCATGCACGTGCATG
gRNA-RAD51	Cloning into PCFD3	GTCGTTGCGCGTTCCTTTTAAG	AAACCTTAAAAGGAACGCGCAA
gRNA-REAPER1	Cloning into PCFD3	GTCGACCAGGTATAAATAGCCT	AAACAGGCTATTTATACCTGGT
gRNA-REAPER2	Cloning into PCFD3	GTCGATATTGAGTAGTGCTCCG	AAACCGGAGCACTACTCAATAT
T7-DPP	Amplify putative Δ region	CAACACTTGCCGATGTGCAA	TCGCGTCACTTTTGCTAGGT
T7-ENGRAILED	Amplify putative Δ region	TTGTAGGGTAATGGGGCTGG	ACAGTGCCGCTATATGACCC
T7-EVE	Amplify putative Δ region	GGCGAGACAAAAGATTCGCT	AACTCGTCACGTTTGCTCG
T7-HAIRY	Amplify putative Δ region	CCTTCTATGGGACGTCGTCG	GATAGAACCGCACGCTACGA
T7-HID	Amplify putative Δ region	TGTGATTGTTCTTCGCTGCT	ACGCAATTCATGGTCCGAGT
T7-RAD51	Amplify putative Δ region	GGCACGCATTTGATAGAAGG	CTGTCCAGGGCGTCAAGAA
T7-REAPER	Amplify putative Δ region	GAGTCGCCTGATCGGGTATG	TTCAAGTGAATCCGCCTCCC
qPCR-ACTIN-5C	RT-qPCR	GATCTGGCTGGTCGCGATT	GGCCATCTCCTGCTCAAAGTC
qPCR-DPP	RT-qPCR	TGGCGACTTTTCAAACGATTGT	CAGCGGAATATGAGCGGCAA
qPCR-ENGRAILED	RT-qPCR	GCCAAAGGACAAGACCAACGAC	CGGTCAGATAGCGATTCT
qPCR-EVE	RT-qPCR	CCTCTTGGCCACCCAGTA	CGGACTGGATAGGCATTCAT
qPCR-HAIRY	RT-qPCR	GCGTAACAGCAGCCAACAT	CATGATGGGCTTGTTCGAC
qPCR-HID	RT-qPCR	CACCGACCAAGTGCTATACG	GGCGGATACTGGAAGATTTGC
qPCR-RAD51	RT-qPCR	CTCTGGGCTTCCTTAGTGCTC	GGTGTTCTCCGTGTCGATGTA
qPCR-REAPER	RT-qPCR	ATACCCGATCAGGCGACTCT	GCTTGCGATATTTGCCGGAC
pαTubulin-84b-L	pENTR/D-TOPO Cloning	CACCTGTCCAAGTAGCTCTCGATGC	TTCACGCTGTGGATGAGGAGG
pαTubulin-84b-S	pENTR/D-TOPO Cloning	CACCGGCGTTGTGCGTGCGTGCCTT	ATTGAGTTTTTATTGGAAGTG
phow	pENTR/D-TOPO Cloning	CACCACGAATGCACGTAACCATTTG	CGAAGCGAAGAGCACAAAACGTTG
ptwist	pENTR/D-TOPO Cloning	CACCAGCTTATATTACTTTG	TTGGTGATCTTGCTTGGCTTT
P-ELEMENT-GIB	p-element cloning giving pAJW1	TGGGCGCTCTTCCATTTTCTGATTTTTTCCGAACGGA	CTAAGACTTCGGGCCCGACGCAAGGAGTAGCCG
EVE-gRNA-GIB	EVE-gRNA cloning giving pAJW2	TGGGCGCTCTTCCTTGGCCACGTAATAAGTGTGC	AAAAAATCAGAATGCATACGCATTAAGCGAACA
DB1-GIB	HID1-gRNA cloning giving pAJW3	TGGGCGCTCTTCCTTGGCCACGTAATAAGTGTGC	TGTTCGCTTAATGCGTATGCAGCCACGTAATAAGTGTG
DB2-gRNA	Cloning into pCFD5	GCGGCCCGGGTTCGATTCCCGGCCGATGCAATCGTGCGGTGCTGAGAGGTTTTAGAGCTAGAAATAGCAAG	ATTTTAACTTGCTATTTCTAGCTCTAAAACTCATGCACGTGCATGTGCTGCACCAGCCGGGAATCGAACCC
DB2-GIB	HID1+EVE-gRNA cloning giving pAJW4	TGGGCGCTCTTCCTTGGCCACGTAATAAGTGTGC	AAAAAATCAGAATGCATACGCATTAAGCGAACA
GIB-Nejire Frag 1	dCas9 Fragment replacement - Nejire Core Cloning	GATCATCGAGCAAATAAGCGAATTCTCCAAAAGAGTGATCCTCGCC	CGCAGTTCCTCGGGATTGAATTGTCCGGAACCGCTGGCCTC
GIB-Nejire Frag 2	Nejire Core Cloning	CGG TTC CGG ACAATTCAATCCCGAGGAACTGCG	CCTGTGCTGATATGCTTGGCTCAGTCCTGACCCTGGTTATG
GIB-P300 Frag 1	dCas9 Fragment replacement - Nejire Core Cloning	GATCATCGAGCAAATAAGCGAATTCTCCAAAAGAGTGATCCTCGCC	GTTTGAAAATTCCGGAACCGCTGGCCTC
GIB-P300 Frag 2	P300 Core Cloning	CGGTTCCGGAATTTTCAAACCAGAAGAACTACG	CCTGTGCTGATATGCTTGGCTCAAGAAGCGTAGTCCGG
5'P Element	P element genomic region amplification	CACCCAAGGCTCTGCTCCCACAAT	GTAACGCTAATCACTCCGAACAGGTCACA
5'P Element Seq	Sequencing reverse primer into genomic DNA from 5'P	N/A	ACACAACCTTTCCTCTCAACAA
