# Supplementary material for: Rationally-engineered reproductive barriers using CRISPR & CRISPRa: an evaluation of the synthetic species concept in Drosophila melanogaster
Source: Sci Rep. 2018 Sep 3;8:13125. doi: 10.1038/s41598-018-31433-2 (PMC6120925; doi:10.1038/s41598-018-31433-2)
Supplement: Supplementary file 2 — Supplementary Dataset 1 [file 41598_2018_31433_MOESM2_ESM.zip › Supplementary Data 2.xlsx]

## Sheet: CRISPRa-Data
SUPPLEMENTARY DATA 2
F1 PROGENY NUMBERS FOR SURIVAL CROSSES / TOTAL COUTNED
↓GAL4 gRNA→	EVE	EN	RAD51	HAIRY1	REAPER1	REAPER2	HID1	HID2	DPP1	DPP2	DPP3	DPP4	DPP5
TUBULIN	0/258	1/162	71/158	68/117	127/271	67/142	0/170	0/131	99/231	3/117	63/160	25/114	34/125
TUBULIN 25°C	0/134	0/184	58/134	60/134	58/132	57/122	0/202	0/134	11/98	0/89	0/106	0/69	0/61
TUBULIN 29°C	0/87	0/113	3/67	29/71	0/56	36/64	0/30	0/39	0/60	0/112	0/95	0/32	0/36
HOW	0/504	47/116	197/414	71/106	x	x	49/107	x	x	91/172	x	x	x
SPALT	1/108	216/216	163/321	135/252	70/166	112/216	99/205	42/154	92/181	102/190	109/214	83/178	78/167
3.1LSP2	84/172	226/226	35/104	93/181	89/179	x	107/203	104/179	70/142	x	100/187	103/182	147/147
DPP	0/188	59/173	62/236	62/174	37/152	31/89	34/165	10/70	37/108	40/155	26/93	41/144	34/166
HH	0/120	49/165	73/245	45/188	42/114	55/182	45/160	33/108	40/115	90/181	57/229	38/146	41/164
PNR	7/124	42/154	33/122	51/190	40/118	x	52/184	38/156	29/106	44/120	15/71	32/133	32/147
TWIST	0/54	117/207	89/198	118/118	114/195	x	68/152	64/144	122/167	89/187	79/156	104/201	106/214
C96	0/99	109/216	28/106	121/226	x	114/231	x	x	79/129	37/128	x	42/109	31/100
