# Supplementary material for: Rationally-engineered reproductive barriers using CRISPR & CRISPRa: an evaluation of the synthetic species concept in Drosophila melanogaster
Source: Sci Rep. 2018 Sep 3;8:13125. doi: 10.1038/s41598-018-31433-2 (PMC6120925; doi:10.1038/s41598-018-31433-2)
Supplement: Supplementary file 2 — Supplementary Dataset 1 [file 41598_2018_31433_MOESM2_ESM.zip › Supplementary Data 1.xlsx]

## Sheet: CRISPRa-Data
SUPPLEMENTARY DATA 1
GENOTYPES OF FEMALE PARENT USED IN CRISPR-A SCREEN
↓GAL4 gRNA→	EVE	EN	RAD51	HAIRY1	REAPER1	REAPER2	HID1	HID2	DPP1	DPP2	DPP3	DPP4	DPP5
TUBULIN	dCAS9-VPR/SM5=TM6b/TUB-GAL4	dCAS9-VPR/SM5=TM6b/TUB-GAL4	dCAS9-VPR/SM5=TM6b/TUB-GAL4	dCAS9-VPR/SM5=TM6b/TUB-GAL4	dCAS9-VPR/SM5=TM6b/TUB-GAL4	dCAS9-VPR/SM5=TM6b/TUB-GAL4	dCAS9-VPR/SM5=TM6b/TUB-GAL4	dCAS9-VPR/SM5=TM6b/TUB-GAL4	dCAS9-VPR/SM5=TM6b/TUB-GAL4	dCAS9-VPR/SM5=TM6b/TUB-GAL4	dCAS9-VPR/SM5=TM6b/TUB-GAL4	dCAS9-VPR/SM5=TM6b/TUB-GAL4	dCAS9-VPR/SM5=TM6b/TUB-GAL4
TUBULIN 25°C	dCAS9-VPR/SM5=TM6b/TUB-GAL4	dCAS9-VPR/SM5=TM6b/TUB-GAL4	dCAS9-VPR/SM5=TM6b/TUB-GAL4	dCAS9-VPR/SM5=TM6b/TUB-GAL4	dCAS9-VPR/SM5=TM6b/TUB-GAL4	dCAS9-VPR/SM5=TM6b/TUB-GAL4	dCAS9-VPR/SM5=TM6b/TUB-GAL4	dCAS9-VPR/SM5=TM6b/TUB-GAL4	dCAS9-VPR/SM5=TM6b/TUB-GAL4	dCAS9-VPR/SM5=TM6b/TUB-GAL4	dCAS9-VPR/SM5=TM6b/TUB-GAL4	dCAS9-VPR/SM5=TM6b/TUB-GAL4	dCAS9-VPR/SM5=TM6b/TUB-GAL4
TUBULIN 29°C	dCAS9-VPR/SM5=TM6b/TUB-GAL4	dCAS9-VPR/SM5=TM6b/TUB-GAL4	dCAS9-VPR/SM5=TM6b/TUB-GAL4	dCAS9-VPR/SM5=TM6b/TUB-GAL4	dCAS9-VPR/SM5=TM6b/TUB-GAL4	dCAS9-VPR/SM5=TM6b/TUB-GAL4	dCAS9-VPR/SM5=TM6b/TUB-GAL4	dCAS9-VPR/SM5=TM6b/TUB-GAL4	dCAS9-VPR/SM5=TM6b/TUB-GAL4	dCAS9-VPR/SM5=TM6b/TUB-GAL4	dCAS9-VPR/SM5=TM6b/TUB-GAL4	dCAS9-VPR/SM5=TM6b/TUB-GAL4	dCAS9-VPR/SM5=TM6b/TUB-GAL4
HOW	dCAS9-VPR/CyO;GAL4/GAL4	dCAS9-VPR/CyO;GAL4/GAL4	dCAS9-VPR/CyO;GAL4/GAL4	dCAS9-VPR/CyO;GAL4/GAL4	x	x	dCAS9-VPR/CyO;GAL4/GAL4	x	x	dCAS9-VPR/CyO;GAL4/GAL4	x	x	x
SPALT	GAL4/CyO;dCAS9-VPR/dCAS9-VPR	GAL4/GAL4;dCAS9-VPR/dCAS9-VPR	GAL4/CyO;dCAS9-VPR/dCAS9-VPR	GAL4/CyO;dCAS9-VPR/dCAS9-VPR	GAL4/CyO;dCAS9-VPR/dCAS9-VPR	GAL4/CyO;dCAS9-VPR/dCAS9-VPR	GAL4/CyO;dCAS9-VPR/dCAS9-VPR	GAL4/CyO;dCAS9-VPR/TM6b	dCAS9-VPR/CyO;GAL4/GAL4	GAL4/CyO;dCAS9-VPR/TM6b	dCAS9-VPR/CyO;GAL4/GAL4	dCAS9-VPR/CyO;GAL4/GAL4	dCAS9-VPR/CyO;GAL4/GAL4
3.1LSP2	GAL4/GAL4;dCAS9-VPR/TM6b	GAL4/GAL4;dCAS9-VPR/dCAS9-VPR	GAL4/CyO;dCAS9-VPR/TM6b	GAL4/CyO;dCAS9-VPR/dCAS9-VPR	GAL4/CyO;dCAS9-VPR/dCAS9-VPR	x	GAL4/CyO;dCAS9-VPR/dCAS9-VPR	GAL4/GAL4;dCAS9-VPR/TM6b	dCAS9-VPR/CyO;GAL4/GAL4	x	dCAS9-VPR/CyO;GAL4/GAL4	dCAS9-VPR/CyO;GAL4/GAL4	GAL4/GAL4;dCAS9-VPR/dCAS9-VPR
DPP	dCAS9-VPR/CyO;GAL4/TM6b	dCAS9-VPR/CyO;GAL4/TM6b	dCAS9-VPR/CyO;GAL4/TM6b	dCAS9-VPR/CyO;GAL4/TM6b	dCAS9-VPR/CyO;GAL4/TM6b	dCAS9-VPR/CyO;GAL4/TM6b	dCAS9-VPR/CyO;GAL4/TM6b	dCAS9-VPR/CyO;GAL4/TM6b	dCAS9-VPR/CyO;GAL4/TM6b	dCAS9-VPR/CyO;GAL4/TM6b	dCAS9-VPR/CyO;GAL4/TM6b	dCAS9-VPR/CyO;GAL4/TM6b	dCAS9-VPR/CyO;GAL4/GAL4
HH	dCAS9-VPR/dCAS9-VPR;GAL4/TM6b	dCAS9-VPR/CyO;GAL4/TM6b	dCAS9-VPR/CyO;GAL4/TM6b	dCAS9-VPR/CyO;GAL4/TM6b	dCAS9-VPR/CyO;GAL4/TM6b	dCAS9-VPR/CyO;GAL4/TM6b	dCAS9-VPR/CyO;GAL4/TM6b	dCAS9-VPR/CyO;GAL4/TM6b	dCAS9-VPR/CyO;GAL4/TM6b	dCAS9-VPR/dCAS9-VPR;GAL4/TM6b	dCAS9-VPR/CyO;GAL4/TM6b	dCAS9-VPR/CyO;GAL4/TM6b	dCAS9-VPR/CyO;GAL4/TM6b
PNR	dCAS9-VPR/CyO;GAL4/TM6b	dCAS9-VPR/CyO;GAL4/TM6b	dCAS9-VPR/CyO;GAL4/TM6b	dCAS9-VPR/CyO;GAL4/TM6b	dCAS9-VPR/CyO;GAL4/TM6b	x	dCAS9-VPR/CyO;GAL4/TM6b	dCAS9-VPR/CyO;GAL4/TM6b	dCAS9-VPR/CyO;GAL4/TM6b	dCAS9-VPR/CyO;GAL4/TM6b	dCAS9-VPR/CyO;GAL4/TM6b	dCAS9-VPR/CyO;GAL4/TM6b	dCAS9-VPR/CyO;GAL4/GAL4
TWIST	dCAS9-VPR/dCAS9-VPR;GAL4/TM6b	dCAS9-VPR/CyO;GAL4/GAL4	dCAS9-VPR/CyO;GAL4/GAL4	dCAS9-VPR/dCAS9-VPR;GAL4/GAL4	dCAS9-VPR/CyO;GAL4/GAL4	x	dCAS9-VPR/CyO;GAL4/GAL4	dCAS9-VPR/CyO;GAL4/GAL4	dCAS9-VPR/CyO;GAL4/GAL4	dCAS9-VPR/dCAS9-VPR;GAL4/TM6b	dCAS9-VPR/CyO;GAL4/GAL4	dCAS9-VPR/CyO;GAL4/GAL4	dCAS9-VPR/CyO;GAL4/GAL4
C96	dCAS9-VPR/CyO;GAL4/GAL4	dCAS9-VPR/CyO;GAL4/GAL4	dCAS9-VPR/CyO;GAL4/TM6b	dCAS9-VPR/CyO;GAL4/GAL4	x	dCAS9-VPR/CyO;GAL4/GAL4	x	x	dCAS9-VPR/CyO;GAL4/GAL4	dCAS9-VPR/CyO;GAL4/TM6b	x	dCAS9-VPR/CyO;GAL4/GAL4	dCAS9-VPR/CyO;GAL4/GAL4
